# Supplementary material for: Pregnancy and neonatal outcomes following statin exposure in early pregnancy: a nationwide consultation-based cohort study in Japan
Source: BMC Pregnancy Childbirth. 2026 Mar 14;26:449. doi: 10.1186/s12884-026-08932-6 (PMC13101253; doi:10.1186/s12884-026-08932-6)
Supplement: Supplementary file 1 — Additional file 1: Table S1. Weighted analysis using the inverse probability weighting (IPW) method of pregnancy outcomes in the exposed and control groups after propensity score matching. Table S2. Complete-case propensity score–matched analysis corresponding to Table S1. Table S3. Descriptive outcomes in the restricted subset of women with hypertension, diabetes mellitus, or cardiovascular disease. Table S4. Exploratory descriptive outcomes according to statin lipophilicity in the propensity score–matched sample. Figure S1. Distribution of propensity scores in the statin-exposed and control groups before and after propensity score matching. [file 12884_2026_8932_MOESM1_ESM.zip]

Archive with 2 entries (2 files):
- Supplementary_Materials_R1_clean.docx
- Supplementary_Materials_1219.docx
